# Supplementary material for: Multiple Light-Dark Signals Regulate Expression of the DEAD-Box RNA Helicase CrhR in Synechocystis PCC 6803
Source: Cells. 2022 Oct 27;11(21):3397. doi: 10.3390/cells11213397 (PMC9655292; doi:10.3390/cells11213397)
Supplement: Supplementary file 1 [file cells-11-03397-s001.zip]

Archive with 1 entries (1 files):
- cells-1978406-supplementary.pdf
